# Supplementary material for: A nondestructive method to estimate the chlorophyll content of Arabidopsis seedlings
Source: Plant Methods. 2017 Apr 14;13:26. doi: 10.1186/s13007-017-0174-6 (PMC5391588; doi:10.1186/s13007-017-0174-6)
Supplement: Supplementary file 5 — Additional file 5: S5. The chlorophyll content variation due to the position of the subject. [file 13007_2017_174_MOESM5_ESM.xlsx]

## Sheet: Sheet1
	middle	left-up	left-down	right-up	right-down		average	SD	variation
1	241.941	239.781	268.057	257.729	251.161		251.734	10.4066	0.0413397
2	246.594	248.138	269.76	259.603	256.8		256.179	8.40337	0.0328027
3	238.376	249.054	262.823	254.157	256.102		252.102	8.15912	0.0323643
4	251.561	252.932	271.507	254.157	265.177		259.067	7.87619	0.0304022
5	246.594	248.138	269.76	259.603	233.745		251.568	12.2448	0.0486739
6	243.992	245.268	257.293	256.9	256.8		252.051	6.07455	0.0241005
7	243.992	245.268	257.293	256.9	255.773		251.845	5.92603	0.0235305
8	246.121	245.255	265.854	262.702	263.152		256.617	8.9924	0.0350421
9	251.561	252.932	271.507	264.522	265.177		261.14	7.67253	0.0293809
10	239.904	242.505	256.902	257.149	256.59		250.61	7.72551	0.0308268
11	222.501	227.05	241.049	239.216	233.745		232.712	7.05971	0.0303367
12	243.992	245.268	264.353	256.9	255.773		253.257	7.64706	0.0301948
13	239.455	240.097	264.353	256.9	255.773		251.316	9.8748	0.0392924
14	218.585	229.327	252.44	234.32	233.232		233.581	10.9481	0.0468708
15	251.619	254.989	270.12	257.149	265.155		259.806	6.81587	0.0262344
16	251.619	266.193	276.132	267.991	272.463		266.88	8.383	0.0314112
17	232.39	236.193	254.075	253.533	256.838		246.606	10.1881	0.0413134
18	239.455	240.097	262.649	255.018	251.185		249.681	8.892	0.0356135
19	258.784	267.27	276.668	265.077	269.04		267.368	5.8005	0.0216948
20	258.784	267.27	276.668	265.077	269.04		267.368	5.8005	0.0216948
21	255.111	259.344	274.228	267.991	266.879		264.711	6.7379	0.0254538
22	255.111	259.344	276.132	267.991	272.463		266.208	7.8873	0.0296283
23	262.959	269.752	281.765	278.639	278.662		274.355	6.96947	0.0254031
24	262.959	269.752	281.765	278.639	278.662		274.355	6.96947	0.0254031
25	258.784	267.27	289.766	282.378	289.775		277.595	12.4886	0.0449885
26	255.111	259.344	274.228	282.378	266.879		267.588	9.8689	0.0368809
27	263.487	271.878	282.902	281.059	277.92		275.449	7.05644	0.0256179
28	263.487	269.752	281.765	281.059	277.92		274.797	7.0836	0.0257776
29	262.959	269.752	281.765	278.639	278.662		274.355	6.96947	0.0254031
30	251.561	252.932	271.507	254.157	265.177		259.067	7.87619	0.0304022
31	243.992	245.268	257.293	256.9	256.8		252.051	6.07455	0.0241005
32	258.784	267.27	276.668	265.077	269.04		267.368	5.8005	0.0216948
33	262.959	269.752	281.765	278.639	278.662		274.355	6.96947	0.0254031
34	246.594	248.138	269.76	259.603	266.969		258.213	9.47037	0.0366766
35	251.619	254.989	255.898	257.149	265.155		256.962	4.48849	0.0174675
36	255.111	259.344	274.228	267.991	266.879		264.711	6.7379	0.0254538
								AVERAGE	0.0305243
								MAX	0.0486739	0.00747129
