# Supplementary material for: A nondestructive method to estimate the chlorophyll content of Arabidopsis seedlings
Source: Plant Methods. 2017 Apr 14;13:26. doi: 10.1186/s13007-017-0174-6 (PMC5391588; doi:10.1186/s13007-017-0174-6)
Supplement: Supplementary file 9 — Additional file 9: S9. EXAMPLE.xlsx. An example of the data set format for the least square equation. [file 13007_2017_174_MOESM9_ESM.xlsx]

## Sheet: Sheet1
	RGB value of the seedlings in your image			RGB value of the white background			data that that the matlab will read				output
index	R	G	B	r	g	b	R'	G'	B'	chlorophyll content		Coefficient
1	86.3735	103.589	29.7248	174.155	173.155	168.155	120.518	145.374	42.7783	154.357	a1	-0.028
2	82.4435	101.322	24.8218	174.155	173.155	168.155	115.034	142.192	35.7222	173.039	a2	0.019
3	87.334	105.541	24.9688	174.155	173.155	168.155	121.858	148.113	35.9338	159.863	a3	-0.003
4	106.022	108.611	42.6477	174.155	173.155	168.155	147.934	152.421	61.3763	77.457	a4	5.78
5	107.249	109.743	44.46	174.155	173.155	168.155	149.646	154.01	63.9845	75.5017
6	99.9775	104.343	39.0742	174.155	173.155	168.155	139.499	146.432	56.2335	88.9004
7	114.249	104.553	52.2597	174.155	173.155	168.155	159.412	146.727	75.2095	48.358
8	108.001	109.034	41.5183	174.155	173.155	168.155	150.694	153.014	59.7509	72.8627
9	83.933	100.957	31.4588	174.155	173.155	168.155	117.112	141.68	45.2738	157.112
10	70.3755	88.5058	30.5457	174.155	173.155	168.155	98.1956	124.206	43.9599	192.204
