# Supplementary material for: A nondestructive method to estimate the chlorophyll content of Arabidopsis seedlings
Source: Plant Methods. 2017 Apr 14;13:26. doi: 10.1186/s13007-017-0174-6 (PMC5391588; doi:10.1186/s13007-017-0174-6)
Supplement: Supplementary file 10 — Additional file 10: S10. Leastsquareequation.m Script written for Matlab to apply the least square equation. [file 13007_2017_174_MOESM10_ESM.m]

filename = 'EXAMPLE.xlsx';
sheet = 1;
slRange = 'H:K';
Data= xlsread(filename, sheet, slRange);

SamplePt=length(Data);
X=zeros(SamplePt,4);

for i=1:SamplePt
X(i,:)=[Data(i,1),Data(i,2),Data(i,3),1]; %[R',G',B',1]
end

M=[];
Y=zeros(SamplePt,1);
YY=zeros(SamplePt,1);
for i=1:SamplePt
M=vertcat(M,X(i,:)); 
YY(i,1)=log(Data(i,4));% value of Chl
end

ChlCoe=inv(transpose(M)*M)*transpose(M)*YY;
slRange2='M3:M6';
xlswrite(filename,ChlCoe,sheet,slRange2);
