# Supplementary material for: A nondestructive method to estimate the chlorophyll content of Arabidopsis seedlings
Source: Plant Methods. 2017 Apr 14;13:26. doi: 10.1186/s13007-017-0174-6 (PMC5391588; doi:10.1186/s13007-017-0174-6)
Supplement: Supplementary file 11 — Additional file 11: S11. Raw data for fitting. The original data used for the chlorophyll content calculation with chemical extraction and RGB value, including 4 independent experiment data of the plates grown seedlings and 1 experiment for the plants grown in the soil. [file 13007_2017_174_MOESM11_ESM.xlsx]

## Sheet: round 4
	area	R	G	B	r'	g'	b'	r	g	b	estimated chlorophyll content		volume	645	646	663		L	A
1	0.607	60.6604	71.5522	21.4854	171.099	171.118	170.399	86.1517	101.609	30.5135	198.18		1	0.271	0.281	0.543		142.839	161.929	198.18
2	0.59	61.526	71.8932	21.4706	171.099	171.118	170.399	87.3811	102.094	30.4925	193.245		1	0.277	0.29	0.594		155.324	175.581	193.245
3	0.477	64.6184	74.4562	23.2412	171.099	171.118	170.399	91.773	105.733	33.0071	182.981		1	0.223	0.234	0.471		153.903	173.627	182.981
4	0.516	60.4446	70.1916	21.7794	171.099	171.118	170.399	85.8453	99.6772	30.931	192.659		1	0.26	0.272	0.534		163.693	184.781	192.659
5	0.479	61.4486	71.034	21.349	171.099	171.118	170.399	87.2712	100.873	30.3198	189.409		1	0.215	0.225	0.447		146.575	165.51	189.409
6	0.554	57.8822	68.0196	21.1988	171.099	171.118	170.399	82.2061	96.5928	30.1065	201.233		1	0.307	0.32	0.62		178.415	201.693	201.233
7	0.651	67.0805	78.9693	27.0287	200.095	200.352	197.324	81.4641	95.7792	33.1482	202.121		1	0.304	0.318	0.629		152.154	171.818	202.121
8	0.602365	66.5505	76.7957	30.4677	200.095	200.352	197.324	80.8205	93.1428	37.3658	195.494		1	0.294	0.31	0.622		161.244	181.406	195.494
9	0.691	67.5038	78.9417	26.742	200.095	200.352	197.324	81.9782	95.7456	32.7966	199.126		1	0.312	0.327	0.645		147.235	166.068	199.126
10	0.569	66.6828	78.221	26.063	200.095	200.352	197.324	80.9812	94.8715	31.9639	201.441		1	0.248	0.26	0.538		145.011	163.873	201.441
11	0.917	63.3083	75.612	25.1743	200.095	200.352	197.324	76.8831	91.7072	30.874	212.82		1	0.466	0.489	0.968		166.156	187.313	212.82
12	0.882	62.3835	74.6168	24.8045	200.095	200.352	197.324	75.76	90.5002	30.4205	214.669		1	0.486	0.511	1.008		180.263	202.963	214.669
13	0.451	68.2292	80.053	27.1897	200.095	200.352	197.324	82.8591	97.0935	33.3457	199.282		1	0.243	0.255	0.578		186.612	211.622	199.282
14	0.498	69.3553	80.6998	27.3988	200.095	200.352	197.324	84.2267	97.878	33.6022	194.66		1	0.239	0.251	0.517		159.643	180.204	194.66
15	0.545	69.5738	80.6048	26.7698	200.095	200.352	197.324	84.4921	97.7628	32.8308	192.841		1	0.236	0.249	0.511		144.492	162.668	192.841
16	0.498	69.8107	80.8487	27.2828	200.095	200.352	197.324	84.7797	98.0585	33.4599	192.336		1	0.216	0.227	0.476		145.468	164.271	192.336
17	0.677	65.2363	76.9967	26.7047	200.095	200.352	197.324	79.2245	93.3866	32.7509	205.662		1	0.352	0.369	0.729		169.692	191.388	205.662
18	0.772	63.888	75.4798	24.3148	200.095	200.352	197.324	77.5871	91.5469	29.8199	208.098		1	0.379	0.399	0.803		162.135	182.589	208.098
19	0.583	63.5127	77.2012	26.7818	204.624	204.624	202.624	75.4241	91.6798	31.9864	221.505		1	0.317	0.334	0.661		178.488	200.765	221.505
20	0.534	66.8018	80.4572	27.8277	204.624	204.624	202.624	79.3301	95.5464	33.2354	213.613		1	0.272	0.286	0.588		169.51	191.201	213.613
21	0.775	68.4055	81.0577	27.5893	204.624	204.624	202.624	81.2345	96.2595	32.9508	205.301		1	0.374	0.396	0.786		159.384	178.82	205.301
22	0.662	67.2787	80.1297	27.0628	204.624	204.624	202.624	79.8964	95.1575	32.322	208.763		1	0.331	0.347	0.701		164.692	185.925	208.763
23	0.554	65.8922	78.3567	27.733	204.624	204.624	202.624	78.2498	93.052	33.1224	209.989		1	0.297	0.313	0.627		176.899	199.06	209.989
24	0.76	63.9973	76.1717	24.4148	204.624	204.624	202.624	75.9996	90.4572	29.1594	213.14		1	0.421	0.443	0.858		180.019	202.439	213.14
25	0.418	67.4418	79.7877	27.6767	202.466	203.071	196.282	80.9438	95.476	34.1231	203.849		1	0.231	0.244	0.513		186.495	210.059	203.849
26	0.378	70.9207	82.5818	28.939	202.466	203.071	196.282	85.1191	98.8196	35.6795	193.163		1	0.219	0.228	0.476		192.135	218.024	193.163
27	0.406	75.6907	86.6383	29.1147	202.466	203.071	196.282	90.8441	103.674	35.8961	180.44		1	0.156	0.165	0.352		130.648	147.149	180.44
28	0.468	81.9522	90.4778	28.9355	202.466	203.071	196.282	98.3591	108.268	35.6752	159.547		1	0.233	0.244	0.414		152.969	171.515	159.547
29	0.661	68.7777	80.1298	23.2357	202.466	203.071	196.282	82.5471	95.8854	28.6477	196.746		1	0.31	0.325	0.644		153.263	172.873	196.746
30	0.516	66.1148	77.4395	25.0987	202.466	203.071	196.282	79.3511	92.6661	30.9446	202.257		1	0.286	0.3	0.603		182.292	205.683	202.257
31	0.501	75.462	85.4438	31.6328	202.466	203.071	196.282	90.5696	102.244	39.0008	176.795		1	0.199	0.208	0.41		129.137	145.868	176.795
32	0.453	75.315	85.1538	31.4398	202.466	203.071	196.282	90.3932	101.897	38.7628	176.516		1	0.197	0.206	0.4		140.587	158.662	176.516
33	0.436	74.8602	84.6605	32.3463	202.466	203.071	196.282	89.8473	101.307	39.8804	177.176		1	0.18	0.188	0.389		136.837	154.949	177.176
34	0.422	71.8783	82.027	30.37	202.466	203.071	196.282	86.2685	98.1556	37.4438	184.603		1	0.179	0.188	0.374		139.091	156.76	184.603
35	0.385	71.5272	81.2083	30.8298	202.466	203.071	196.282	85.847	97.176	38.0107	183.318		1	0.142	0.149	0.288		119.426	134.498	183.318
36	0.412	70.3987	80.4153	29.2835	202.466	203.071	196.282	84.4926	96.2271	36.1042	187.109		1	0.181	0.19	0.394		146.483	165.439	187.109
37	0.509	74.9175	85.9065	27.92	186.916	187.067	183.933	97.3964	111.593	36.7342	156.525		1	0.237	0.25	0.512		155.2	174.728	156.525
38	0.638	82.243	91.726	25.661	186.916	187.067	183.933	106.92	119.152	33.7621	139.512		1	0.324	0.34	0.695		168.261	189.948	139.512
39	0.399	72.092	82.51	31.094	186.916	187.067	183.933	93.7231	107.18	40.9103	157.603		1	0.142	0.154	0.32		122.702	136.211	157.603
40	0.491	68.357	79.3	26.28	186.916	187.067	183.933	88.8675	103.011	34.5765	170.085		1	0.255	0.268	0.549		172.491	194.582	170.085
41	0.486	68.816	78.579	28.597	186.916	187.067	183.933	89.4642	102.074	37.625	162.811		1	0.246	0.259	0.53		168.339	189.708	162.811
42	0.311	64.9055	73.815	25.89	186.916	187.067	183.933	84.3803	95.8857	34.0634	168.772		1	0.171	0.18	0.382		185.648	209.577	168.772

## Sheet: plates round 2
																chlorophyll content				L		Arnon
	A663	A646	A645		area/mm2	R	G	B	r'	g'	b'	r	g	b		Lichtenthaler	Arnon	predicted		chlorophyll a	chlorophyll b	chlorophyll a	chlorophyll b
1	0.653	0.261	0.248	1	54.754	80.892	118.638	76.332	186.35	194.64	220.054	105.483	148.115	83.9445		164.536	187.185	218.946	31.761	133.078	31.4582	139.277	47.9081
2	0.663	0.298	0.284	2	42.902	80.15	120.703	76.912	186.35	194.64	220.054	104.515	150.693	84.5823		227.384	257.725	235.801	-21.9237	170.958	56.4258	178.456	79.2681
3	0.456	0.214	0.203	3	44.966	98.26	133.784	87.818	186.35	194.64	220.054	128.131	167.024	96.5759		152.918	172.569	160.143	-12.4262	111.797	41.1208	116.647	55.9227
4	0.463	0.204	0.192	4	40.755	89.261	127.48	76.08	186.35	194.64	220.054	116.396	159.154	83.6673		165.3	186.323	199.104	12.7815	125.871	39.4293	131.606	54.7162
5	0.856	0.341	0.321	5	48.611	70.626	97.065	82.404	186.35	194.64	220.054	92.096	121.182	90.622		242.511	274.681	187.148	-87.5337	196.539	45.9723	205.873	68.8079
6	0.668	0.3	0.283	6	39.3	70.683	113.242	89.023	186.35	194.64	220.054	92.1703	141.378	97.9011		249.981	281.852	268.194	-13.6586	188.047	61.9338	196.497	85.3552
7	0.632	0.22	0.208	7	43.413	72.515	113.392	82.286	186.35	194.64	220.054	94.5592	141.565	90.4923		187.003	213.584	257.393	43.809	163.895	23.1083	171.996	41.5875
8	0.629	0.224	0.213	8	45.744	74.294	115.134	83.252	186.35	194.64	220.054	96.879	143.74	91.5546		178.664	204.383	250.581	46.1981	154.592	24.0718	162.105	42.2783
9	0.611	0.209	0.191	9	34.895	83.9855	123.936	95.2415	186.35	194.64	220.054	109.517	154.729	104.74		222.972	251.048	208.338	-42.71	197.331	25.6409	207.649	43.3993
10	0.608	0.219	0.195	10	26.844	80.9955	137.883	96.6255	186.35	194.64	220.054	105.618	172.141	106.262		295.992	328.457	322.016	-6.44165	254.462	41.5303	268.106	60.3509
11	0.38	0.161	0.16	11	26.031	90.812	130.765	85.225	186.35	194.64	220.054	118.418	163.255	93.7244		207.853	241.297	197.344	-43.9526	162.217	45.6364	168.86	72.4367
12	0.523	0.23	0.218	13	30.387	73.8535	120.332	83.0875	186.35	194.64	220.054	96.3046	150.23	91.3737		250.166	283.024	288.219	5.19579	190.723	59.4432	199.285	83.7384
13	0.592	0.249	0.235	14	31.273	81.377	129.905	91.819	186.35	194.64	220.054	106.115	162.181	100.976		268.463	303.687	267.01	-36.6769	210.469	57.9938	220.198	83.4886
14	0.694	0.29	0.275	15	37.674	82.156	131.481	93.341	186.35	194.64	220.054	107.131	164.149	102.65		260.315	295.26	268.058	-27.2018	204.908	55.4069	214.314	80.9465
15	0.407	0.171	0.161	16	27.686	88.316	130.411	92.628	186.35	194.64	220.054	115.164	162.813	101.866		208.356	235.424	209.194	-26.2299	163.457	44.8985	171.054	64.3697
16	0.351	0.185	0.175	17	48.607	102.731	145.087	100.308	186.35	194.64	220.054	133.961	181.135	110.312		116.577	130.676	170.667	39.9908	78.8031	37.7744	82.0242	48.6518
17	0.48	0.219	0.203	18	43.773	111.172	146.331	95.33	186.35	194.64	220.054	144.968	182.688	104.837		162.716	181.67	131.298	-50.3721	121.164	41.5516	126.789	54.8809
18	0.478	0.219	0.207	19	44.581	107.388	144.576	91.896	186.35	194.64	220.054	140.033	180.497	101.061		159.478	179.831	146.254	-33.5766	118.433	41.0453	123.68	56.1508
19	0.37	0.168	0.16	20	38.75	107.381	143.915	91.207	186.35	194.64	220.054	140.024	179.672	100.303		141.299	160.026	144.341	-15.6851	105.545	35.7543	110.157	49.8684
20	0.465	0.213	0.202	21	52.812	100.429	142.547	101.52	186.35	194.64	220.054	130.959	177.964	111.644		130.946	147.916	174.083	26.1674	97.2574	33.6889	101.532	46.3834
21	0.473	0.205	0.193	22	39.855	108.687	146.249	101.827	186.35	194.64	220.054	141.727	182.586	111.982		171.109	193.05	140.445	-52.6042	131.658	39.4505	137.697	55.3522
22	0.594	0.274	0.259	23	52.924	108.778	147.48	101.506	186.35	194.64	220.054	141.846	184.123	111.629		167.584	188.918	144.28	-44.6376	123.906	43.6785	129.376	59.5416
23	0.559	0.238	0.223	24	57.465	101.422	145.583	93.213	186.35	194.64	220.054	132.254	181.754	102.509		138.879	156.443	185.432	28.9885	108.058	30.8219	113.102	43.3408
24	0.569	0.233	0.219	25	25.647	84.273	144.819	87.583	186.35	194.64	220.054	109.892	180.801	96.3175		310.089	350.504	346.989	-3.51496	247.143	62.9462	258.79	91.7137
25	0.112	0.04	0.036	32	32.627	109.032	99.9922	124.205	186.35	194.64	220.054	142.177	124.836	136.592		44.6673	49.8299	42.9978	-6.83206	38.5864	6.08085	40.6277	9.20219
26	0.677	0.297	0.278	44	49.22	90.652	131.856	80.779	186.35	194.64	220.054	118.21	164.617	88.835		199.651	224.46	206.715	-17.7453	152.446	47.2048	159.49	64.9703
27	0.641	0.293	0.277	45	46.504	97.727	135.063	92.729	186.35	194.64	220.054	127.436	168.621	101.977		204.748	230.926	165.615	-65.3113	152.28	52.4682	159.031	71.8953
28	1.046	0.428	0.405	46	72.238	97.308	132.89	78.303	186.35	194.64	220.054	126.889	165.908	86.112		202.301	229.436	167.505	-61.9308	161.31	40.9906	168.814	60.6221
29	0.858	0.354	0.334	47	51.561	89.4975	132.507	25.7805	186.35	194.64	220.054	116.704	165.43	28.3515		233.532	264.372	262.535	-1.83723	185.27	48.2621	193.909	70.4633
30	0.531	0.229	0.215	48	48.178	91.77	132.798	91.869	186.35	194.64	220.054	119.668	165.793	101.031		158.471	178.583	195.64	17.057	122.314	36.1563	127.97	50.6127
31	0.536	0.258	0.245	51	50.607	89.567	129.217	90.172	186.35	194.64	220.054	116.795	161.322	99.1647		162.061	182.784	195.853	13.069	116.516	45.5447	121.488	61.2963
32	0.897	0.409	0.387	52	49.181	67.844	115.721	80.969	186.35	194.64	220.054	88.4683	144.473	89.0439		270.543	305.305	323.999	18.6943	201.538	69.0051	210.465	94.8403
33	0.952	0.446	0.384	53	50.305	67.389	111.123	76.479	186.35	194.64	220.054	87.875	138.732	84.1061		285.084	306.047	299.795	-6.25141	208.659	76.425	219.808	86.2387
34	0.982	0.548	0.531	54	52.705	74.033	125.761	84.587	186.35	194.64	220.054	96.5387	157.007	93.0227		311.43	353.043	324.08	-28.9638	202.213	109.217	209.525	143.518
35	0.618	0.277	0.263	55	44.498	74.701	119.059	84.499	186.35	194.64	220.054	97.4098	148.64	92.926		204.028	230.833	269.863	39.0301	153.673	50.3555	160.482	70.3506
36	0.598	0.263	0.248	56	43.715	69.905	110.961	68.988	186.35	194.64	220.054	91.1558	138.53	75.8681		198.839	224.363	279.25	54.8868	151.585	47.2533	158.469	65.8941
37	0.499	0.23	0.217	57	40.6	77.009	113.926	70.019	186.35	194.64	220.054	100.419	142.232	77.0019		183.435	206.59	230.363	23.7734	135.694	47.7414	141.714	64.8764
38	0.457	0.214	0.203	58	44.201	80.338	118.879	69.071	186.35	194.64	220.054	104.76	148.416	75.9593		155.71	175.737	230.149	54.4113	114.002	41.7081	118.953	56.7847
39	0.553	0.259	0.245	59	44.722	80.255	115.505	74.504	186.35	194.64	220.054	104.652	144.203	81.9342		186.243	209.886	209.306	-0.579546	136.341	49.9025	142.302	67.5833
40	0.686	0.312	0.295	60	45.793	70.614	117.53	79.952	186.35	194.64	220.054	92.0803	146.731	87.9255		221.893	250.337	306.7	56.3631	165.567	56.3256	172.923	77.414
41	0.661	0.295	0.278	61	42.225	79.08	119.489	76.555	186.35	194.64	220.054	103.12	149.177	84.1897		229.416	258.605	238.516	-20.0891	173.271	56.1445	181.098	77.5067
42	0.654	0.301	0.285	62	39.534	74.472	114.05	74.693	186.35	194.64	220.054	97.1112	142.387	82.142		246.69	278.366	249.587	-28.7788	182.66	64.0299	190.7	87.6658
43	0.547	0.246	0.232	63	36.876	78.687	117.746	80.2	186.35	194.64	220.054	102.607	147.001	88.1982		218.326	246.113	229.388	-16.7249	164.089	54.2374	171.462	74.6513
44	0.584	0.267	0.254	64	49.064	93.4893	134.787	79.9907	186.35	194.64	220.054	121.91	168.276	87.968		176.829	200.086	200.311	0.224597	131.498	45.331	137.24	62.8461
45	0.415	0.194	0.183	65	48.797	98.013	138.681	81.2545	186.35	194.64	220.054	127.809	173.138	89.3579		127.956	143.999	185.474	41.4743	93.7871	34.1689	97.9206	46.0787
46	0.762	0.332	0.313	66	68.69	101.662	139.865	76.445	186.35	194.64	220.054	132.567	174.616	84.0687		160.408	181.059	169.63	-11.4291	123.015	37.3929	128.628	52.4318
47	0.378	0.185	0.175	67	54.837	101.626	138.189	78.419	186.35	194.64	220.054	132.52	172.523	86.2396		106.499	119.779	162.174	42.3948	75.7242	30.7748	78.9585	40.8202
48	0.632	0.288	0.272	71	57.519	94.483	137.932	81.215	186.35	194.64	220.054	123.205	172.202	89.3144		162.931	183.692	207.297	23.605	121.419	41.5112	126.823	56.8689
49	0.546	0.239	0.226	72	53.09	108.794	147.845	98.0746	186.35	194.64	220.054	141.866	184.578	107.855		149.097	168.513	147.106	-21.4072	114.005	35.0921	119.161	49.3524
50	0.708	0.309	0.292	73	80.518	110.774	151.412	96.1725	186.35	194.64	220.054	144.449	189.032	105.764		127.267	143.812	149.866	6.054	97.4946	29.7727	101.917	41.8957
51	0.178	0.081	0.076	74	23.849	105.533	145.443	110.275	186.35	194.64	220.054	137.615	181.579	121.272		110.586	124.262	150.351	26.0887	82.4861	28.1001	86.2158	38.046
52	0.217	0.101	0.095	75	31.259	104.445	141.145	101.298	186.35	194.64	220.054	136.196	176.214	111.4		104.186	117.096	145.529	28.433	76.5821	27.6036	79.9882	37.1074
53	0.2	0.095	0.09	76	27.082	108.896	142.206	99.8212	186.35	194.64	220.054	142	177.538	109.776		112.135	126.39	127.473	1.08264	81.3326	30.8027	84.8497	41.5405
54	0.153	0.062	0.057	77	27.765	107.041	138.505	100.734	186.35	194.64	220.054	139.581	172.918	110.78		76.5874	85.6845	124.568	38.8831	61.4309	15.1565	64.4614	21.2231
55	0.158	0.074	0.071	78	23.944	110.142	141.013	102.638	186.35	194.64	220.054	143.625	176.049	112.874		99.3886	112.85	117.307	4.45776	72.7581	26.6305	75.8273	37.0222
56	0.191	0.087	0.081	79	34.281	106.714	142.412	102.07	186.35	194.64	220.054	139.154	177.796	112.25		82.5979	92.4369	137.697	45.2599	61.5711	21.0268	64.4033	28.0336
57	0.124	0.082	0.077	80	31.052	88.7498	111.663	93.0995	186.35	194.64	220.054	115.729	139.407	102.384		74.3456	82.1412	131.783	49.6414	42.5435	31.8021	44.0445	38.0967
58	0.127	0.055	0.051	81	27.606	94.9564	115.854	95.5849	186.35	194.64	220.054	123.823	144.639	105.117		66.2994	74.2321	115.093	40.8613	51.0382	15.2612	53.4561	20.7759
59	0.184	0.084	0.076	82	34.147	94.402	110.918	96.931	186.35	194.64	220.054	123.1	138.477	106.598		79.9848	88.1963	104.009	15.8123	59.5367	20.4481	62.4465	25.7498
60	0.203	0.102	0.097	83	32.785	81.5457	98.5117	94.9835	186.35	194.64	220.054	106.335	122.988	104.456		97.1527	109.453	124.713	15.2593	67.8643	29.2884	70.6777	38.7757
61	0.223	0.113	0.108	84	32.868	88.8537	111.816	88.438	186.35	194.64	220.054	115.865	139.598	97.2578		106.988	120.821	133.803	12.9825	74.3063	32.6816	77.3269	43.494
62	0.149	0.059	0.054	85	31.135	95.122	110.26	96.3023	186.35	194.64	220.054	124.039	137.655	105.906		65.6958	73.4325	99.9464	26.514	53.435	12.2608	56.1118	17.3207
63	0.223	0.113	0.108	86	39.876	92.9403	112.1	96.0283	186.35	194.64	220.054	121.194	139.953	105.605		88.1854	99.5872	113.166	13.5792	61.2474	26.938	63.7371	35.8501

## Sheet: plates round1
																	chlorophyll content					L		Arnon
		A663	A646	A645		area/mm2	R	G	B	r'	g'	b'	r	g	b		Lichtenthaler	Arnon	predicted			chlorophyll a	chlorophyll b	chlorophyll a	chlorophyll b
	1	0.229	0.114	0.108	1	26.051	134.767	174.364	91.093	214.628	215.628	217.9	152.582	196.498	101.168		137.173	154.284	139.444			96.4243	40.7485	100.487	53.7976
	2	0.445	0.207	0.197	2	48.307	138.993	176.787	94.984	214.628	215.628	217.9	157.366	199.228	105.489		138.207	156.298	126.799			101.628	36.579	106.021	50.2764
	3	0.494	0.246	0.235	3	49.534	134.767	178.81	94.984	214.628	215.628	217.9	152.582	201.508	105.489		155.655	175.864	151.395			109.392	46.2624	113.894	61.9692
	4	0.384	0.189	0.18	5	39.123	134.767	178.35	94.984	214.628	215.628	217.9	152.582	200.99	105.489		152.146	171.702	149.911			107.772	44.3739	112.277	59.4249
	5	0.549	0.261	0.249	6	44.628	130.734	176.706	99.323	214.628	215.628	217.9	148.016	199.137	110.308		186.885	211.42	162.104			135.472	51.413	141.223	70.1976
	6	0.701	0.337	0.318	7	56.034	120.628	176.888	97.197	214.628	215.628	217.9	136.574	199.342	107.947		191.283	215.027	225.787			137.64	53.6428	143.614	71.4124
	7	0.296	0.16	0.153	8	35.507	139.609	175.333	96.113	214.628	215.628	217.9	158.064	197.59	106.743		136.651	153.943	120.083			90.7562	45.8952	94.2808	59.662
	8	0.474	0.214	0.202	18	45.389	126.058	169.242	73.895	214.628	215.628	217.9	142.722	190.725	82.0679		154.043	173.696	174.404			115.486	38.5565	120.655	53.041
	9	0.821	0.364	0.347	19	53.817	123.912	173.252	79.536	214.628	215.628	217.9	140.292	195.244	88.3328		222.747	252.658	199.631			168.943	53.8034	176.399	76.2588
	10	0.877	0.392	0.372	20	72.742	136.563	176.387	78.286	214.628	215.628	217.9	154.615	198.777	86.9445		176.84	200.045	143.554			133.431	43.4085	139.359	60.6863
	11	0.778	0.336	0.317	21	69.125	132.422	171.401	82.639	214.628	215.628	217.9	149.927	193.158	91.779		161.953	182.946	144.998			124.891	37.0627	130.602	52.3437
	12	0.695	0.302	0.286	22	56.261	134.392	174.114	81.738	214.628	215.628	217.9	152.157	196.216	90.7783		178.36	201.809	144.801			137.013	41.3469	143.21	58.5983
	13	0.876	0.381	0.361	23	65.201	126.63	167.498	75.239	214.628	215.628	217.9	143.369	188.76	83.5605		194.085	219.649	164.255			149.006	45.0784	155.735	63.9134
	14	0.761	0.337	0.319	24	67.065	133.059	172.182	80.861	214.628	215.628	217.9	150.648	194.039	89.8043		165.573	187.135	145.355			125.674	39.8989	131.314	55.8208
	15	0.624	0.292	0.277	25	39.637	107.67	153.229	59.813	214.628	215.628	217.9	121.903	172.68	66.4284		236.998	267.494	232.374			173.594	63.4034	181.136	86.3582
	16	0.624	0.292	0.277	26	49.697	106.46	150.67	58.948	214.628	215.628	217.9	120.533	169.796	65.4677		189.023	213.346	229.246			138.454	50.5688	144.469	68.877
	17	0.539	0.246	0.223	27	34.711	95.738	140.473	74.744	214.628	215.628	217.9	108.394	158.305	83.0108		230.462	254.375	245.607			171.574	58.888	179.927	74.4484
	18	0.613	0.283	0.269	28	45.901	115.35	159.012	63.609	214.628	215.628	217.9	130.598	179.197	70.6442		199.501	225.545	203.58			147.424	52.0769	153.842	71.7034
	19	0.694	0.432	0.408	29	49.055	107.359	152.94	59.959	214.628	215.628	217.9	121.551	172.354	66.5905		253.27	281.553	233.116			151.782	101.489	157.299	124.254
	20	0.793	0.254	0.235	30	45.397	96.634	144.02	54.713	214.628	215.628	217.9	109.408	162.302	60.7643		215.437	244.712	275.343			197.596	17.8413	207.92	36.7923
	21	0.613	0.26	0.245	31	36.868	117.757	160.653	69.174	214.628	215.628	217.9	133.323	181.046	76.8247		236.883	267.65	191.78			184.748	52.1346	193.286	74.3642
	22	0.623	0.264	0.24	32	35.95	108.299	153.513	63.6035	214.628	215.628	217.9	122.616	173	70.6381		246.771	273.904	226.296			192.569	54.2014	202.128	71.7764
	23	0.127	0.049	0.045	33	29.295	160.527	166.828	123.393	214.628	215.628	217.9	181.747	188.005	137.04		58.7022	65.8129	47.0898			48.4909	10.2113	50.9251	14.8879
	24	0.14	0.059	0.055	34	34.721	162.589	162.182	119.924	214.628	215.628	217.9	184.082	182.769	133.187		57.244	64.3515	40.3972			44.8239	12.4201	46.9471	17.4045
	25	0.315	0.16	0.157	35	58.03	157.764	181.005	116.994	214.628	215.628	217.9	178.619	203.982	129.934		85.7186	98.2125	71.1308			59.4374	26.2812	61.6607	36.5518
	26	0.138	0.056	0.052	36	28.53	160.21	173.812	119.148	214.628	215.628	217.9	181.389	195.876	132.326		67.2773	75.6285	56.0239			53.9173	13.36	56.5272	19.1013
	27	0.227	0.103	0.097	37	43.285	155.743	175.988	115.329	214.628	215.628	217.9	176.33	198.328	128.085		77.5765	87.3492	68.4931			57.972	19.6045	60.5746	26.7746
	28	0.216	0.098	0.092	38	32.513	151.859	180.894	115.356	214.628	215.628	217.9	171.933	203.856	128.114		98.269	110.468	86.0385			73.4395	24.8295	76.7607	33.7071
	29	0.176	0.083	0.079	39	28.274	151.615	178.71	118.993	214.628	215.628	217.9	171.657	201.395	132.153		94.1278	106.391	81.7488			68.5962	25.5316	71.5389	34.8525
	30	0.275	0.173	0.129	40	45.827	149.089	180.235	110.005	214.628	215.628	217.9	168.797	203.114	122.172		108.16	105.016	94.2861			64.304	43.8558	68.6384	36.3781
	31	0.106	0.042	0.039	41	29.469	137.603	125.969	121.801	214.628	215.628	217.9	155.793	141.959	135.272		49.3956	55.5944	40.8215			40.1615	9.23411	42.1219	13.4725
	32	0.339	0.16	0.154	42	38.536	134.25	159.516	112.408	214.628	215.628	217.9	151.996	179.765	124.84		133.085	151.316	96.0725			96.9346	36.1506	100.972	50.3446
	33	0.339	0.165	0.16	43	40.136	130.458	159.029	117.129	214.628	215.628	217.9	147.704	179.216	130.084		130.076	148.305	105.547			92.8299	37.2459	96.5442	51.761
	34	0.522	0.234	0.223	44	36.117	102.007	143.234	65.891	214.628	215.628	217.9	115.491	161.416	73.1786		212.34	240.697	219.997			159.92	52.4196	166.944	73.7531
	35	0.546	0.265	0.252	45	37.653	109.249	149.667	60.857	214.628	215.628	217.9	123.691	168.666	67.5879		222.95	251.556	204.087			159.412	63.5381	166.157	85.3988
	36	0.488	0.234	0.223	46	32.731	104.788	146.442	71.414	214.628	215.628	217.9	118.64	165.031	79.3125		227.627	257.267	211.82			164.071	63.5557	171.022	86.2442
	37	0.505	0.238	0.205	47	28.363	97.582	145.103	74.927	214.628	215.628	217.9	110.481	163.522	83.214		269.135	288.868	255.648			196.217	72.9182	206.679	82.1881
	38	0.649	0.298	0.283	48	32.588	91.657	146.968	61.608	214.628	215.628	217.9	103.773	165.624	68.4219		296.588	335.228	335.608			219.941	76.6472	229.564	105.664
	39	0.424	0.212	0.202	49	31.482	105.922	144.675	67.414	214.628	215.628	217.9	119.924	163.04	74.8701		210.707	237.688	199.394			147.677	63.0303	153.784	83.9045
	40	0.429	0.211	0.2	50	34.148	96.629	135.704	75.28	214.628	215.628	217.9	109.402	152.93	83.6061		194.659	219.122	215.204			137.951	56.7079	143.795	75.3274
	41	0.166	0.097	0.092	51	36.113	115.4	143.591	89.035	214.628	215.628	217.9	130.655	161.818	98.8824		79.0599	88.3516	134.232			49.6544	29.4055	51.5249	36.8266
	42	0.453	0.23	0.22	52	63.316	133.062	163.248	110.886	214.628	215.628	217.9	150.651	183.971	123.15		112.952	127.602	108.609			78.3434	34.6089	81.5165	46.0857
	43	0.385	0.22	0.21	53	48.923	131.443	161.17	112.952	214.628	215.628	217.9	148.818	181.629	125.445		133.478	149.864	108.603			85.2043	48.2738	88.3961	61.468
	44	0.487	0.249	0.239	54	62.119	121.038	155.427	95.63	214.628	215.628	217.9	137.038	175.157	106.207		124.285	140.632	141.499			85.7924	38.4929	89.2157	51.4165
	45	0.25	0.149	0.143	55	44.907	135.214	167.837	107.422	214.628	215.628	217.9	153.088	189.142	119.303		96.9464	109.004	113.22			60.0114	36.935	62.1357	46.868
	46	0.307	0.175	0.169	56	59.218	115.9	149.514	95.315	214.628	215.628	217.9	131.221	168.493	105.857		87.7986	99.2541	146.88			56.1444	31.6542	58.1629	41.0912
	47	0.267	0.16	0.155	57	55.421	115.779	148.684	97.688	214.628	215.628	217.9	131.084	167.558	108.492		84.1849	95.1605	143.707			51.9029	32.282	53.6611	41.4994
	48	0.296	0.16	0.158	58	53.211	115.67	150.675	97.355	214.628	215.628	217.9	130.96	169.802	108.123		91.1857	104.623	150.652			60.5604	30.6252	62.6596	41.9635
	49	0.357	0.197	0.191	59	52.948	115.701	150.415	97.021	214.628	215.628	217.9	130.995	169.509	107.752		111.925	126.978	149.835			73.2568	38.6685	75.9256	51.0527
	50	0.084	0.04	0.038	60	21.938	145.896	180.711	93.312	214.628	215.628	217.9	165.182	203.65	103.632		58.2241	65.7152	111.426			42.1606	16.0635	43.9685	21.7467
	51	0.086	0.041	0.038	61	36.409	158.491	177.027	99.722	214.628	215.628	217.9	179.442	199.499	110.751		35.9419	40.0368	67.6162			26.0059	9.936	27.1905	12.8463
	52	0.143	0.076	0.072	62	35.216	151.454	183.333	107.186	214.628	215.628	217.9	171.475	206.605	119.041		65.884	73.8863	94.3569			44.2785	21.6055	46.0705	27.8158
	53	0.149	0.075	0.073	63	31.921	138.583	177.551	81.777	214.628	215.628	217.9	156.902	200.089	90.8216		73.316	83.6537	136.451			51.1519	22.1641	53.129	30.5247
	54	0.15	0.077	0.074	64	35.498	141.794	177.938	87.861	214.628	215.628	217.9	160.538	200.525	97.5785		67.1477	76.0195	121.777			46.2249	20.9229	48.0574	27.9621
	55	0.158	0.083	0.08	65	36.117	139.179	177.083	84.933	214.628	215.628	217.9	157.577	199.562	94.3267		70.4829	79.8505	131.176			47.7545	22.7284	49.5999	30.2506
	56	0.158	0.084	0.08	66	37.528	148.337	181.695	101.363	214.628	215.628	217.9	167.946	204.759	112.574		68.3239	76.8482	102.537			45.9076	22.4163	47.735	29.1132
	57	0.208	0.129	0.125	67	52.953	140.423	175.363	86.279	214.628	215.628	217.9	158.985	197.623	95.8216		70.1549	79.2101	121			42.1595	27.9954	43.5358	35.6743
	58	0.157	0.085	0.081	68	35.571	149.516	180.807	104.193	214.628	215.628	217.9	169.28	203.758	115.717		72.4202	81.4189	96.0056			48.0436	24.3766	49.9286	31.4903
	59	0.212	0.127	0.122	69	28.124	106.846	144.715	79.457	214.628	215.628	217.9	120.97	163.085	88.245		131.694	148.125	186.181			81.2136	50.4807	84.0641	64.0606
	60	0.198	0.116	0.112	70	31.488	115.559	151.056	85.151	214.628	215.628	217.9	130.835	170.231	94.5688		108.328	122.316	158.747			67.9071	40.4205	70.2909	52.0249
	61	0.134	0.08	0.077	71	22.381	112.323	149.12	88.774	214.628	215.628	217.9	127.171	168.049	98.5925		104.375	117.548	166.729			64.5288	39.8463	66.783	50.7654
	62	0.158	0.094	0.089	72	28.465	127.319	153.768	89.235	214.628	215.628	217.9	144.149	173.287	99.1045		96.5523	107.706	114.316			59.8461	36.7061	62.0829	45.623
	63	0.187	0.119	0.115	73	39.874	123.578	157.717	86.208	214.628	215.628	217.9	139.914	177.737	95.7427		85.1577	95.8993	141.486			50.1891	34.9687	51.8019	44.0974
	64	0.194	0.119	0.114	74	28.669	103.327	139.85	81.829	214.628	215.628	217.9	116.986	157.602	90.8794		120.011	134.634	186.086			72.7179	47.2929	75.2429	59.391
	65	0.212	0.134	0.128	75	30.081	102.508	143.161	79.925	214.628	215.628	217.9	116.059	161.334	88.7648		127.415	142.519	206.316			75.4809	51.9344	78.0586	64.4606
	66	0.205	0.119	0.114	76	35.469	111.603	152.343	80.061	214.628	215.628	217.9	126.356	171.681	88.9158		98.9969	111.31	188.149			62.4765	36.5203	64.7563	46.5533
	67	0.243	0.145	0.139	77	30.733	107.727	143.576	81.459	214.628	215.628	217.9	121.967	161.801	90.4685		137.795	154.819	175.517			85.2224	52.5722	88.2501	66.5688
	68	0.045	0.016	0.014	88	25.092	135.399	128.867	120.181	214.628	215.628	217.9	153.297	145.225	133.473		23.2835	25.6592	46.83			20.1646	3.11892	21.2753	4.38387
	69	0.12	0.063	0.061	89	32.553	126.012	147.253	103.18	214.628	215.628	217.9	142.67	165.945	114.592		59.3706	67.435	98.9311			40.2424	19.1282	41.7753	25.6597
	70	0.067	0.021	0.019	90	26.537	130.015	148.788	107.86	214.628	215.628	217.9	147.202	167.675	119.789		30.8189	34.7187	88.6606			28.5933	2.22557	30.1387	4.58002
	71	0.054	0.021	0.019	91	26.129	136.907	155.19	113.865	214.628	215.628	217.9	155.004	174.89	126.458		28.101	31.2706	80.1119			23.1042	4.99675	24.2906	6.97998
	72	0.087	0.038	0.036	92	42.035	136.8	163.095	103.791	214.628	215.628	217.9	154.884	183.799	115.271		29.9691	33.9075	98.4566			22.9468	7.02224	23.9814	9.92601
	73	0.05	0.013	0.011	93	31.984	144.56	160.894	119.703	214.628	215.628	217.9	163.669	181.317	132.942		17.8655	19.4882	69.6498			17.8655	0	18.9285	0.559655
	74	0.054	0.024	0.021	94	29.598	163.358	173.012	131.308	214.628	215.628	217.9	184.952	194.974	145.831		26.6755	28.9712	47.864			20.2007	6.47476	21.2619	7.7093
	75	0.033	0.006	0.005	95	37.427	173.18	179.404	134.206	214.628	215.628	217.9	196.073	202.178	149.049		10.2095	10.8384	39.8127			10.2095	0	10.8384	0
	76	0.027	0.003	0.002	96	26.732	172.258	182.368	142.411	214.628	215.628	217.9	195.028	205.518	158.162		11.833	12.6261	42.5023			11.833	0	12.6261	0
	77	0.038	0.004	0.003	97	34.049	169.38	176.181	133.427	214.628	215.628	217.9	191.771	198.545	148.184		13.0876	13.9367	42.0234			13.0876	0	13.9367	0
	78	0.036	0.002	0	98	37.898	167.087	170.933	130.246	214.628	215.628	217.9	189.174	192.631	144.651		11.2307	12.064	40.8193			11.2307	0	12.064	0
	79	0.012	0	0	99	20.205	189.765	186.918	155.082	214.628	215.628	217.9	214.85	210.645	172.234		7.08537	7.54269	25.7841			7.08537	0	7.54269	0
	80	0.125	0.08	0.078	100	38.243	146.748	164.48	121.611	214.628	215.628	217.9	166.146	185.359	135.061		59.5704	67.434	69.7237			34.9567	24.6137	36.0244	31.4097

## Sheet: plates round 3
																	chlorophyll content				L		Arnon
	A663	A646	A645		area/mm2	volume/ml	R	G	B	r'	g'	b'	r	g	b		Lichtenthaler	Arnon	predicted		chlorophyll a	chlorophyll b	chlorophyll a	chlorophyll b	-0.028	(-0.028*R*r’+0.019*G*g’-0.003*B*b’+5.78)------(
1	0.556	0.402	0.394	1	29.877	0.5	86.3735	103.589	29.7248	174.155	173.155	168.155	120.518	145.374	42.7783		164.78	166.159	154.357		67.5342	97.246	58.71	107.449	0.019
2	0.981	0.552	0.529	3	45.874	0.5	82.4435	101.322	24.8218	174.155	173.155	168.155	115.034	142.192	35.7222		144.95	126.46	173.039		60.6486	84.3009	44.4632	81.9966	5.78
3	1.169	0.745	0.719	4	74.747	0.5	87.334	105.541	24.9688	174.155	173.155	168.155	121.858	148.113	35.9338		120.684	113.589	159.863		50.1704	70.5135	40.0464	73.5426
4	0.385	0.254	0.247	5	28.592	0.5	106.022	108.611	42.6477	174.155	173.155	168.155	147.934	152.421	61.3763		108.167	104.151	77.457		44.6543	63.5129	36.7454	67.4052
5	0.39	0.275	0.268	6	26.287	0.5	107.249	109.743	44.46	174.155	173.155	168.155	149.646	154.01	63.9845		127.582	126.802	75.5017		52.5642	75.0177	44.7845	82.0177
6	0.334	0.213	0.212	7	22.299	0.5	99.9775	104.343	39.0742	174.155	173.155	168.155	139.499	146.432	56.2335		118.318	114.032	88.9004		47.8033	70.5148	40.2247	73.8078
7	0.145	0.099	0.096	8	19.242	0.5	114.249	104.553	52.2597	174.155	173.155	168.155	159.412	146.727	75.2095		62.5156	61.0371	48.358		25.8754	36.6402	21.5453	39.4917
8	0.166	0.095	0.092	9	20.025	0.5	108.001	109.034	41.5183	174.155	173.155	168.155	150.694	153.014	59.7509		57.5883	51.2305	72.8627		23.8649	33.7233	18.024	33.2065
9	0.654	0.44	0.431	10	36.664	0.5	83.933	100.957	31.4588	174.155	173.155	168.155	117.112	141.68	45.2738		146.909	143.514	157.112		60.2412	86.6676	50.6551	92.8592
10	0.715	0.361	0.344	11	48.879	1	70.3755	88.5058	30.5457	174.155	173.155	168.155	98.1956	124.206	43.9599		177.196	142.737	192.204		74.5271	102.669	50.0307	92.7065
11	0.964	0.616	0.596	12	36.762	0.5	64.2618	80.6783	29.9832	174.155	173.155	168.155	89.665	113.221	43.1503		203.269	191.95	198.568		84.3072	118.962	67.6791	124.271
12	0.788	0.571	0.557	13	47.782	0.5	82.9735	100.509	27.3888	174.155	173.155	168.155	115.774	141.051	39.4165		145.84	146.725	164.03		60.0333	85.8066	51.8415	94.8836
13	0.957	0.596	0.577	14	44.862	0.5	71.47	88.4057	31.2508	174.155	173.155	168.155	99.7227	124.066	44.9745		161.232	150.329	183.11		66.8346	94.3975	52.9799	97.349
14	0.903	0.66	0.643	15	43.408	0.5	67.5473	84.6317	32.2753	174.155	173.155	168.155	94.2494	118.769	46.449		185.384	187.013	192.152		76.4008	108.983	66.0826	120.93
15	0.689	0.519	0.51	16	54.828	0.5	92.6745	109.378	23.592	174.155	173.155	168.155	129.31	153.497	33.9524		116.149	119.265	144.594		47.4882	68.6611	42.1645	77.1
16	0.793	0.514	0.499	17	36.309	0.5	88.8888	106.311	26.5353	174.155	173.155	168.155	124.027	149.193	38.1883		172.156	164.146	152.526		71.18	100.976	57.8938	106.253
17	0.728	0.526	0.514	18	44.3	0.5	87.833	105.571	23.8503	174.155	173.155	168.155	122.554	148.154	34.324		145.093	145.971	157.661		59.6293	85.4632	51.5743	94.3968
18	0.777	0.666	0.653	19	44.588	0.5	56.9244	72.3736	32.6574	174.155	173.155	168.155	79.4271	101.567	46.9988		182.977	196.469	209.518		74.9651	108.012	69.5587	126.91
19	0.914	0.601	0.583	20	65.53	0.5	92.1376	108.156	30.5454	174.155	173.155	168.155	128.56	151.783	43.9594		111.469	106.963	138.699		46.1219	65.347	37.7342	69.2292
20	0.957	0.568	0.548	23	55.929	0.5	100.101	116.635	23.0384	174.155	173.155	168.155	139.672	163.682	33.1557		122.941	111.353	131.59		51.1237	71.8168	39.2039	72.149
21	0.573	0.454	0.446	24	55.679	0.5	97.7514	114.505	23.4956	174.155	173.155	168.155	136.393	160.693	33.8137		100.029	104.659	136.006		40.9081	59.1207	37.0232	67.6356
22	1.22	0.624	0.596	25	91.138	1	77.402	94.9258	29.7245	174.155	173.155	168.155	108	133.216	42.778		164.548	134.15	173.951		69.0605	95.4877	47.0429	87.1075
23	1.26	0.649	0.619	26	64.191	1	64.0317	80.948	27.089	174.155	173.155	168.155	89.3439	113.6	38.9851		242.732	198.629	204.345		102.007	140.726	69.6655	128.964
24	0.8	0.588	0.573	27	51.799	0.5	79.8123	97.9943	23.0603	174.155	173.155	168.155	111.363	137.522	33.1872		138.432	139.991	176.831		57.0373	81.3942	49.471	90.5201
25	0.81	0.427	0.407	28	41.689	1	61.6058	77.5833	30.6627	174.155	173.155	168.155	85.959	108.878	44.1282		245.787	204.358	202.237		103.351	142.436	71.7216	132.637
26	1.073	0.708	0.69	29	41.319	0.5	63.9735	79.4968	30.7123	174.155	173.155	168.155	89.2628	111.563	44.1995		208.973	201.554	193.978		86.0953	122.878	71.1129	130.441
27	0.738	0.563	0.553	30	42.989	0.5	82.0556	97.995	32.599	174.155	173.155	168.155	114.493	137.523	46.9148		160.644	165.714	155.46		65.7063	94.938	58.595	107.119
28	0.914	0.484	0.467	31	100.797	1.5	50.272	50.863	31.583	174.155	173.155	168.155	70.145	71.3795	45.4526		174.394	147.162	153.821		72.5142	101.88	51.6718	95.4906
29	0.871	0.454	0.433	32	106.335	1.5	48.314	45.726	31.473	174.155	173.155	168.155	67.4129	64.1704	45.2943		153.751	126.894	144.863		64.6146	89.1364	44.5212	82.373
30	0.925	0.475	0.452	33	119.424	1.5	48.579	45.52	30.843	174.155	173.155	168.155	67.7827	63.8813	44.3877		142.994	116.483	142.974		60.2189	82.7751	40.8479	75.6356
31	0.958	0.463	0.437	34	67.326	1.5	58.5	76.143	26.097	174.155	173.155	168.155	81.6256	106.857	37.5575		245.767	189.304	224.099		104.273	141.494	66.2347	123.07
32	1.274	0.632	0.602	36	84.138	1.5	49.163	64.433	24.735	174.155	173.155	168.155	68.5976	90.4231	35.5973		270.246	214.68	237.583		113.704	156.541	75.204	139.476
33	1.064	0.548	0.522	37	85.304	1	46.573	44.603	30.137	174.155	173.155	168.155	64.9837	62.5944	43.3716		154.085	125.92	151.356		64.8291	89.2563	44.1625	81.7579
34	0.658	0.48	0.468	38	41.921	0.5	98.9304	113.972	30.6164	174.155	173.155	168.155	138.038	159.944	44.0615		139.687	140.876	124.173		57.5268	82.1603	49.7791	91.0971
35	0.781	0.495	0.48	39	39.894	0.5	98.0624	113.608	30.7252	174.155	173.155	168.155	136.827	159.434	44.2181		150.765	142.027	127.157		62.4022	88.3629	50.0716	91.9552
36	1.171	0.761	0.737	40	45.172	0.5	63.0415	79.959	31.4605	174.155	173.155	168.155	87.9624	112.212	45.2763		204.509	194.888	203.009		84.7463	119.762	68.7363	126.151
37	0.695	0.535	0.522	41	85.311	0.5	86.794	94.2543	44.335	174.155	173.155	168.155	121.104	132.273	63.8046		76.5465	78.894	111.147		31.5029	45.0435	27.897	50.9969
38	0.387	0.3	0.296	42	117.686	0.5	118.538	117.016	55.2814	174.155	173.155	168.155	165.397	164.216	79.5581		31.3728	32.6522	56.2782		12.7786	18.5942	11.5484	21.1038
39	0.402	0.27	0.265	43	120.415	0.5	118.218	119.177	52.6498	174.155	173.155	168.155	164.951	167.249	75.7709		27.4885	26.8707	61.0567		11.2513	16.2372	9.48437	17.3863
40	0.48	0.315	0.307	44	128.275	0.5	86.7727	77.8712	50.2372	174.155	173.155	168.155	121.075	109.282	72.2987		29.9492	28.8115	70.0611		12.3385	17.6107	10.1645	18.647
41	0.214	0.19	0.189	45	119.122	0.5	92.6905	68.5237	68.5878	174.155	173.155	168.155	129.332	96.1638	98.7081		19.7485	21.6216	40.0327		7.98312	11.7654	7.6587	13.9629
42	0.191	0.18	0.179	46	117.764	0.5	129.194	102.64	78.0797	174.155	173.155	168.155	180.265	144.042	112.368		18.9208	21.0791	22.926		7.6506	11.2702	7.47049	13.6087
43	0.392	0.272	0.267	47	120.06	0.5	123.164	125.02	61.7492	174.155	173.155	168.155	171.852	175.449	88.8663		27.7768	27.5536	56.5463		11.3679	16.409	9.73022	17.8233
44	0.211	0.198	0.196	48	117.961	0.5	111.137	90.9518	70.1497	174.155	173.155	168.155	155.071	127.639	100.956		20.7078	22.9844	35.1732		8.40897	12.2988	8.14511	14.8393
45	0.325	0.231	0.226	49	116.231	0.5	87.9954	72.1241	58.9284	174.155	173.155	168.155	122.781	101.217	84.8067		24.3072	24.3066	55.193		9.97862	14.3286	8.58613	15.7204
46	0.343	0.239	0.234	50	122.157	0.5	133.859	136.918	67.7423	174.155	173.155	168.155	186.774	192.146	97.4913		23.9421	23.7501	49.8304		9.82199	14.1201	8.38728	15.3629

## Sheet: soil plants 
											equtaion1	equation2
	area	R	G	B	r	g	b	RR	GG	BB	estimated chlorophyll content		volume	645	646	663		L	A
37	1.81	54.7192	67.3667	25.2903	212.816	213.811	207.832	62.4801	76.5634	29.4481	219.35	247.92	4	0.264	0.276	0.564		192.557	217.814	219.35	247.92
38	1.495	119.034	113.009	70.8747	212.816	213.811	207.832	135.916	128.436	82.5266	63.6539	0.354897	1	0	0	0.008		0.34408	0.429164	63.6539	0.354897
39	0.948	49.4317	44.7543	29.9233	212.816	213.811	207.832	56.4426	50.8641	34.8428	156.938	55.5091	1	0.234	0.245	0.482		80.3229	90.6376	156.938	55.5091
40	1.723	60.4858	53.7423	35.4053	212.816	213.811	207.832	69.0646	61.0791	41.226	131.119	18.4983	1	0.233	0.241	0.468		43.2436	49.1002	131.119	18.4983
41	1.149	50.3637	46.0187	29.2998	212.816	213.811	207.832	57.5068	52.301	34.1168	156.872	51.0852	1	0.24	0.252	0.492		67.954	76.5347	156.872	51.0852
42	0.931	55.4937	67.9178	25.6177	212.816	213.811	207.832	63.3644	77.1898	29.8293	216.281	226.521	1	0.492	0.518	0.976		169.951	190.826	216.281	226.521
67	1.115	69.007	63.396	31.704	182.651	182.651	174.65	91.8073	84.3424	43.93	106.797	3.0124	1	0	0	0.022		1.2687	1.58242	106.797	3.0124
68	0.798	39.854	38.739	23.404	182.651	182.651	174.65	53.022	51.5386	32.4292	176.272	107.871	1	0.216	0.227	0.414		85.7848	96.2842	176.272	107.871
69	0.908	35.377	32.492	23.097	182.651	182.651	174.65	47.0658	43.2276	32.0039	178.175	136.04	1	0.262	0.273	0.504		91.1025	102.803	178.175	136.04
70	1.149	62.825	72.334	23.841	182.651	182.651	174.65	83.5828	96.2336	33.0348	174.279	38.7227	1	0.333	0.347	0.609		89.7396	101.051	174.279	38.7227
71	1.256	58.082	67.47	21.52	182.651	182.651	174.65	77.2726	89.7625	29.8187	185.8	57.2376	1	0.268	0.281	0.498		66.7275	74.901	185.8	57.2376
72	1.037	54.385	48.526	27.154	182.651	182.651	174.65	72.3541	64.5593	37.6254	129.102	12.0491	1	0.028	0.031	0.076		10.2219	11.3319	129.102	12.0491
73	0.906	57.166	70.715	20.689	182.651	182.651	174.65	76.054	94.0797	28.6673	209.431	114.584	1	0.369	0.392	0.756		133.396	149.193	209.431	114.584
74	1.454	54.065	67.672	18.819	182.651	182.651	174.65	71.9284	90.0312	26.0761	219.462	147.805	1	0.567	0.595	1.109		124.462	139.942	219.462	147.805
75	1.144	50.538	63.339	19.747	182.651	182.651	174.65	67.2361	84.2666	27.362	223.552	208.91	1	0.585	0.614	1.153		163.722	184.126	223.552	208.91

## Sheet: plates(total)
	Lichtenthaler	Arnon	Predicted
1	137.173	154.284	139.444
2	138.207	156.298	126.799
3	155.655	175.864	151.395
4	152.146	171.702	149.911
5	186.885	211.42	162.104
6	191.283	215.027	225.787
7	136.651	153.943	120.083
8	154.043	173.696	174.404
9	222.747	252.658	199.631
10	176.84	200.045	143.554
11	161.953	182.946	144.998
12	178.36	201.809	144.801
13	194.085	219.649	164.255
14	165.573	187.135	145.355
15	236.998	267.494	232.374
16	189.023	213.346	229.246
17	230.462	254.375	245.607
18	199.501	225.545	203.58
19	253.27	281.553	233.116
20	215.437	244.712	275.343
21	236.883	267.65	191.78
22	246.771	273.904	226.296
23	58.7022	65.8129	47.0898
24	57.244	64.3515	40.3972
25	85.7186	98.2125	71.1308
26	67.2773	75.6285	56.0239
27	77.5765	87.3492	68.4931
28	98.269	110.468	86.0385
29	94.1278	106.391	81.7488
30	108.16	105.016	94.2861
31	49.3956	55.5944	40.8215
32	133.085	151.316	96.0725
33	130.076	148.305	105.547
34	212.34	240.697	219.997
35	222.95	251.556	204.087
36	227.627	257.267	211.82
37	269.135	288.868	255.648
38	296.588	335.228	335.608
39	210.707	237.688	199.394
40	194.659	219.122	215.204
41	79.0599	88.3516	134.232
42	112.952	127.602	108.609
43	133.478	149.864	108.603
44	124.285	140.632	141.499
45	96.9464	109.004	113.22
46	87.7986	99.2541	146.88
47	84.1849	95.1605	143.707
48	91.1857	104.623	150.652
49	111.925	126.978	149.835
50	58.2241	65.7152	111.426
51	35.9419	40.0368	67.6162
52	65.884	73.8863	94.3569
53	73.316	83.6537	136.451
54	67.1477	76.0195	121.777
55	70.4829	79.8505	131.176
56	68.3239	76.8482	102.537
57	70.1549	79.2101	121
58	72.4202	81.4189	96.0056
59	131.694	148.125	186.181
60	108.328	122.316	158.747
61	104.375	117.548	166.729
62	96.5523	107.706	114.316
63	85.1577	95.8993	141.486
64	120.011	134.634	186.086
65	127.415	142.519	206.316
66	98.9969	111.31	188.149
67	137.795	154.819	175.517
68	23.2835	25.6592	46.83
69	59.3706	67.435	98.9311
70	30.8189	34.7187	88.6606
71	28.101	31.2706	80.1119
72	29.9691	33.9075	98.4566
73	17.8655	19.4882	69.6498
74	26.6755	28.9712	47.864
75	10.2095	10.8384	39.8127
76	11.833	12.6261	42.5023
77	13.0876	13.9367	42.0234
78	11.2307	12.064	40.8193
79	7.08537	7.54269	25.7841
80	59.5704	67.434	69.7237
81	164.536	187.185	218.946
82	227.384	257.725	235.801
83	152.918	172.569	160.143
84	165.3	186.323	199.104
85	242.511	274.681	187.148
86	249.981	281.852	268.194
87	187.003	213.584	257.393
88	178.664	204.383	250.581
89	222.972	251.048	208.338
90	295.992	328.457	322.016
91	207.853	241.297	197.344
92	250.166	283.024	288.219
93	268.463	303.687	267.01
94	260.315	295.26	268.058
95	208.356	235.424	209.194
96	116.577	130.676	170.667
97	162.716	181.67	131.298
98	159.478	179.831	146.254
99	141.299	160.026	144.341
100	130.946	147.916	174.083
101	171.109	193.05	140.445
102	167.584	188.918	144.28
103	138.879	156.443	185.432
104	310.089	350.504	346.989
105	258.703	291.593	224.26
106	221.176	251.578	207.326
107	231.165	261.212	213.695
108	44.6673	49.8299	42.9978
109	199.651	224.46	206.715
110	204.748	230.926	165.615
111	202.301	229.436	167.505
112	233.532	264.372	262.535
113	158.471	178.583	195.64
114	162.061	182.784	195.853
115	270.543	305.305	323.999
116	285.084	306.047	299.795
117	311.43	353.043	324.08
118	204.028	230.833	269.863
119	198.839	224.363	279.25
120	183.435	206.59	230.363
121	155.71	175.737	230.149
122	186.243	209.886	209.306
123	221.893	250.337	306.7
124	229.416	258.605	238.516
125	246.69	278.366	249.587
126	218.326	246.113	229.388
127	176.829	200.086	200.311
128	127.956	143.999	185.474
129	160.408	181.059	169.63
130	106.499	119.779	162.174
131	162.931	183.692	207.297
132	149.097	168.513	147.106
133	127.267	143.812	149.866
134	110.586	124.262	150.351
135	104.186	117.096	145.529
136	112.135	126.39	127.473
137	76.5874	85.6845	124.568
138	99.3886	112.85	117.307
139	82.5979	92.4369	137.697
140	74.3456	82.1412	131.783
141	66.2994	74.2321	115.093
142	79.9848	88.1963	104.009
143	97.1527	109.453	124.713
144	106.988	120.821	133.803
145	65.6958	73.4325	99.9464
146	88.1854	99.5872	113.166
147	164.78	166.159	154.357
148	144.95	126.46	173.039
149	120.684	113.589	159.863
150	108.167	104.151	77.457
151	127.582	126.802	75.5017
152	118.318	114.032	88.9004
153	62.5156	61.0371	48.358
154	57.5883	51.2305	72.8627
155	146.909	143.514	157.112
156	177.196	142.737	192.204
157	203.269	191.95	198.568
158	145.84	146.725	164.03
159	161.232	150.329	183.11
160	185.384	187.013	192.152
161	116.149	119.265	144.594
162	172.156	164.146	152.526
163	145.093	145.971	157.661
164	182.977	196.469	209.518
165	111.469	106.963	138.699
166	122.941	111.353	131.59
167	100.029	104.659	136.006
168	164.548	134.15	173.951
169	242.732	198.629	204.345
170	138.432	139.991	176.831
171	245.787	204.358	202.237
172	208.973	201.554	193.978
173	160.644	165.714	155.46
174	174.394	147.162	153.821
175	153.751	126.894	144.863
176	142.994	116.483	142.974
177	245.767	189.304	224.099
178	270.246	214.68	237.583
179	154.085	125.92	151.356
180	139.687	140.876	124.173
181	150.765	142.027	127.157
182	204.509	194.888	203.009
183	76.5465	78.894	111.147
184	31.3728	32.6522	56.2782
185	27.4885	26.8707	61.0567
186	29.9492	28.8115	70.0611
187	19.7485	21.6216	40.0327
188	18.9208	21.0791	22.926
189	27.7768	27.5536	56.5463
190	20.7078	22.9844	35.1732
191	24.3072	24.3066	55.193
192	23.9421	23.7501	49.8304
193	142.839	161.929	198.18
194	155.324	175.581	193.245
195	153.903	173.627	182.981
196	163.693	184.781	192.659
197	146.575	165.51	189.409
198	178.415	201.693	201.233
199	152.154	171.818	202.121
200	161.244	181.406	195.494
201	147.235	166.068	199.126
202	145.011	163.873	201.441
203	166.156	187.313	212.82
204	180.263	202.963	214.669
205	186.612	211.622	199.282
206	159.643	180.204	194.66
207	144.492	162.668	192.841
208	145.468	164.271	192.336
209	169.692	191.388	205.662
210	162.135	182.589	208.098
211	178.488	200.765	221.505
212	169.51	191.201	213.613
213	159.384	178.82	205.301
214	164.692	185.925	208.763
215	176.899	199.06	209.989
216	180.019	202.439	213.14
217	186.495	210.059	203.849
218	192.135	218.024	193.163
219	130.648	147.149	180.44
220	152.969	171.515	159.547
221	153.263	172.873	196.746
222	182.292	205.683	202.257
223	129.137	145.868	176.795
224	140.587	158.662	176.516
225	136.837	154.949	177.176
226	139.091	156.76	184.603
227	119.426	134.498	183.318
228	146.483	165.439	187.109
229	155.2	174.728	156.525
230	168.261	189.948	139.512
231	122.702	136.211	157.603
232	172.491	194.582	170.085
233	168.339	189.708	162.811
234	185.648	209.577	168.772
235
236
237
238
239
240
241
242
243
244
245
246
247
248
249
250
251
252
253
254
255
256
257
258
259
260
261
262
263
264
265
266
267
268
269
270
271
272
